# Supplementary material for: Review of Pseudacrobasis Roesler, 1975 from China (Lepidoptera, Pyralidae, Phycitinae)
Source: Zookeys. 2016 Sep 7;(615):143–52. doi: 10.3897/zookeys.615.8859 (PMC5027782; doi:10.3897/zookeys.615.8859)
Supplement: XML Treatment for Pseudacrobasis [file zookeys.615.8859-treatment1.xml]

<!DOCTYPE tp:taxon-treatment
  PUBLIC "-//TaxonX//DTD Taxonomic Treatment Publishing DTD v0 20100105//EN" "tax-treatment-NSO.dtd">
<tp:taxon-treatment xmlns:tp="http://www.plazi.org/taxpub"><tp:treatment-meta><kwd-group><label>Taxon classification</label><kwd><named-content content-type="kingdom">Animalia</named-content></kwd><kwd><named-content content-type="order">Lepidoptera</named-content></kwd><kwd><named-content content-type="family">Pyralidae</named-content></kwd></kwd-group><mixed-citation publication-type="journal"><person-group><name><surname>Ren</surname><given-names>Yingdang</given-names></name><name><surname>Li</surname><given-names>Houhun</given-names></name></person-group><article-title>Review of <italic><tp:taxon-name><tp:taxon-name-part taxon-name-part-type="genus">Pseudacrobasis</tp:taxon-name-part></tp:taxon-name></italic> Roesler, 1975 from China (<tp:taxon-name><tp:taxon-name-part taxon-name-part-type="order">Lepidoptera</tp:taxon-name-part></tp:taxon-name>, <tp:taxon-name><tp:taxon-name-part taxon-name-part-type="family">Pyralidae</tp:taxon-name-part></tp:taxon-name>, <tp:taxon-name><tp:taxon-name-part taxon-name-part-type="subfamily">Phycitinae</tp:taxon-name-part></tp:taxon-name>)</article-title><source>Zookeys</source><day>7</day><month>9</month><year>2016</year><volume>2016</volume><issue>615</issue><fpage>143</fpage><lpage>152</lpage><pub-id pub-id-type="doi">10.3897/zookeys.615.8859</pub-id></mixed-citation></tp:treatment-meta><tp:nomenclature><tp:taxon-name>
            <tp:taxon-name-part taxon-name-part-type="genus">Pseudacrobasis</tp:taxon-name-part>
          </tp:taxon-name><tp:taxon-authority>Roesler, 1975</tp:taxon-authority><tp:nomenclature-citation-list><tp:nomenclature-citation><tp:taxon-name>
                <tp:taxon-name-part taxon-name-part-type="genus">Pseudacrobasis</tp:taxon-name-part>
              </tp:taxon-name><comment>Roesler, 1975: 100.</comment></tp:nomenclature-citation></tp:nomenclature-citation-list></tp:nomenclature><tp:treatment-sec sec-type="type species" id="SECID0EIFAC"><title>Type species.</title><p><italic><tp:taxon-name><tp:taxon-name-part taxon-name-part-type="genus">Pseudacrobasis</tp:taxon-name-part> <tp:taxon-name-part taxon-name-part-type="species">tergestella</tp:taxon-name-part></tp:taxon-name></italic> (Ragonot, 1901).</p></tp:treatment-sec><tp:treatment-sec sec-type="description" id="SECID0EYFAC"><title>Diagnostic characters.</title><p>
            <italic><tp:taxon-name><tp:taxon-name-part taxon-name-part-type="genus">Pseudacrobasis</tp:taxon-name-part></tp:taxon-name></italic> is characterized by the combination of the following characters: the male antennal scape with a distal scale projection on the inner side, the several basal flagellomeres slightly incurved, forming a shallow sinus containing a smaller scale tuft, the first and several other flagellomeres beyond the sinus bearing a small spine dorsally (Figs <xref ref-type="fig" rid="F1">1c</xref>, <xref ref-type="fig" rid="F1">2c</xref>), the ventral surface of the flagellum bearing dense, elongate cilia approximately as long as width of the flagellum, the female antenna simple and weakly pubescent; the labial palpus upturned just beyond the vertex (Figs <xref ref-type="fig" rid="F1">1a</xref>, <xref ref-type="fig" rid="F1">1b</xref>, <xref ref-type="fig" rid="F1">2a</xref>, <xref ref-type="fig" rid="F1">2b</xref>); the forewing having a fuscous patch on the inner side of the antemedial line and a tuft of scales near the fuscous spot, R<sub>3 + 4</sub> and R<sub>5</sub> stalked in basal 2/3, M<sub>2</sub> and M<sub>3</sub> very shortly stalked; the hindwing with Rs and Sc stalked for basal 2/5 of Rs, M<sub>2</sub> and M<sub>3</sub> long-stalked (Fig. <xref ref-type="fig" rid="F1">1d</xref>) or fused (Fig. <xref ref-type="fig" rid="F1">2d</xref>), M<sub>2+3</sub> shortly stalked with CuA<sub>1</sub>; in the male genitalia, the apical process of the gnathos tapered, the separated transtilla strongly sclerotized, the valva with a small fingerlike clasper at base, the U-shaped juxta with a pair of finger-like lateral lobes, and the phallus with many slightly sclerotized crimples and microtrichia (Figs <xref ref-type="fig" rid="F2">3</xref>, <xref ref-type="fig" rid="F2">4</xref>); in the female genitalia, both <!--PageBreak-->apophyses anteriores and posteriores of medium length, the former slightly shorter than the latter, the antrum weak-sclerotized or not sclerotized, the membranous ductus bursae with many spinules near the junction with the corpus bursae, the ovate membranous corpus bursae shorter than the ductus bursae, the signum developed as a small, rounded, granulate plate, and the ductus seminalis arising from the corpus bursae posteriorly (Figs <xref ref-type="fig" rid="F3">5</xref>, <xref ref-type="fig" rid="F3">6</xref>).</p><fig id="F1" position="float" orientation="portrait"><label>Figures 1–2.</label><caption><p>Adult of <italic><tp:taxon-name><tp:taxon-name-part taxon-name-part-type="genus">Pseudacrobasis</tp:taxon-name-part></tp:taxon-name></italic> species: <bold>1</bold> <italic><tp:taxon-name><tp:taxon-name-part taxon-name-part-type="genus">Pseudacrobasis</tp:taxon-name-part> <tp:taxon-name-part taxon-name-part-type="species">dilatata</tp:taxon-name-part></tp:taxon-name></italic> sp. n. (<bold>1a</bold> head <bold>1b</bold> labial palpus, slide No. YLL15173 <bold>1c</bold> Antenna, slide No. YLL15173 <bold>1d</bold> wing, slide No. YLL15171w) <bold>2</bold> <italic><tp:taxon-name><tp:taxon-name-part taxon-name-part-type="genus">Psorosa</tp:taxon-name-part> <tp:taxon-name-part taxon-name-part-type="species">tergestella</tp:taxon-name-part></tp:taxon-name></italic> (<bold>2a</bold> head <bold>2b</bold> labial palpus, slide No. YLL15175 <bold>2c</bold> Antenna, slide No. YLL15175 <bold>2d</bold> wing, slide No. LJY10581w). Scale bars: 2.0 mm.</p></caption><graphic xmlns:xlink="http://www.w3.org/1999/xlink" xlink:href="zookeys-615-143-g001.jpg" position="float" orientation="portrait" xlink:type="simple" id="oo_102090.jpg"/></fig><fig id="F2" position="float" orientation="portrait"><label>Figures 3–4.</label><caption><p>Male genitalia structures of <italic><tp:taxon-name><tp:taxon-name-part taxon-name-part-type="genus">Pseudacrobasis</tp:taxon-name-part></tp:taxon-name></italic> species: <bold>3</bold> <italic><tp:taxon-name><tp:taxon-name-part taxon-name-part-type="genus">Pseudacrobasis</tp:taxon-name-part> <tp:taxon-name-part taxon-name-part-type="species">dilatata</tp:taxon-name-part></tp:taxon-name></italic> sp. n. (<bold>3a</bold> culcita), slide No. YLL15176 <bold>4</bold> <italic><tp:taxon-name><tp:taxon-name-part taxon-name-part-type="genus">Psorosa</tp:taxon-name-part> <tp:taxon-name-part taxon-name-part-type="species">tergestella</tp:taxon-name-part></tp:taxon-name></italic> (<bold>4a</bold> culcita), slide No. RYD04497. Scale bars: 0.5 mm.</p></caption><graphic xmlns:xlink="http://www.w3.org/1999/xlink" xlink:href="zookeys-615-143-g002.jpg" position="float" orientation="portrait" xlink:type="simple" id="oo_102091.jpg"/></fig><fig id="F3" position="float" orientation="portrait"><label>Figures 5–6.</label><caption><p>Female genitalia structures of <italic><tp:taxon-name><tp:taxon-name-part taxon-name-part-type="genus">Pseudacrobasis</tp:taxon-name-part></tp:taxon-name></italic> species: <bold>5</bold> <italic><tp:taxon-name><tp:taxon-name-part taxon-name-part-type="genus">Pseudacrobasis</tp:taxon-name-part> <tp:taxon-name-part taxon-name-part-type="species">dilatata</tp:taxon-name-part></tp:taxon-name></italic> sp. n., slide No. LHX14109 <bold>6</bold> <italic><tp:taxon-name><tp:taxon-name-part taxon-name-part-type="genus">Psorosa</tp:taxon-name-part> <tp:taxon-name-part taxon-name-part-type="species">tergestella</tp:taxon-name-part></tp:taxon-name></italic>, slide No. YLL15177. Scale bars: 0.5 mm.</p></caption><graphic xmlns:xlink="http://www.w3.org/1999/xlink" xlink:href="zookeys-615-143-g003.jpg" position="float" orientation="portrait" xlink:type="simple" id="oo_102092.jpg"/></fig><p>This genus is similar to <italic><tp:taxon-name><tp:taxon-name-part taxon-name-part-type="genus">Caradjaria</tp:taxon-name-part></tp:taxon-name></italic> Roesler, 1975 in appearance, but can be distinguished from the latter by the following characters: the male antennal scape with an angular scale process at its inner terminal, which disappears once the scales are removed; the forewing with M<sub>2</sub> and M<sub>3</sub> very short-stalked; the apical process of the gnathos tapered, the transtilla separated, and the phallus with sclerotized wrinking and a few minute and weak scobinations in the male genitalia; and the membranous corpus bursae in the female genitalia. In the genus <italic><tp:taxon-name><tp:taxon-name-part taxon-name-part-type="genus">Caradjaria</tp:taxon-name-part></tp:taxon-name></italic>, the male antennal scape is enlarged at its inner terminal to form a thorn-like process; M<sub>2</sub> and M<sub>3</sub> of the forewing are stalked approximately half of their length; the apical process of the gnathos is enlarged in distal part, the transtilla is connected, and the phallus has small dense spines in the male genitalia; the corpus bursae of the female genitalia is weakly sclerotized in its posterior half.</p></tp:treatment-sec></tp:taxon-treatment>
