# Supplementary material for: Review of Pseudacrobasis Roesler, 1975 from China (Lepidoptera, Pyralidae, Phycitinae)
Source: Zookeys. 2016 Sep 7;(615):143–52. doi: 10.3897/zookeys.615.8859 (PMC5027782; doi:10.3897/zookeys.615.8859)
Supplement: XML Treatment for Pseudacrobasis tergestella [file zookeys.615.8859-treatment2.xml]

<!DOCTYPE tp:taxon-treatment
  PUBLIC "-//TaxonX//DTD Taxonomic Treatment Publishing DTD v0 20100105//EN" "tax-treatment-NSO.dtd">
<tp:taxon-treatment xmlns:tp="http://www.plazi.org/taxpub"><tp:treatment-meta><kwd-group><label>Taxon classification</label><kwd><named-content content-type="kingdom">Animalia</named-content></kwd><kwd><named-content content-type="order">Lepidoptera</named-content></kwd><kwd><named-content content-type="family">Pyralidae</named-content></kwd></kwd-group><mixed-citation publication-type="journal"><person-group><name><surname>Ren</surname><given-names>Yingdang</given-names></name><name><surname>Li</surname><given-names>Houhun</given-names></name></person-group><article-title>Review of <italic><tp:taxon-name><tp:taxon-name-part taxon-name-part-type="genus">Pseudacrobasis</tp:taxon-name-part></tp:taxon-name></italic> Roesler, 1975 from China (<tp:taxon-name><tp:taxon-name-part taxon-name-part-type="order">Lepidoptera</tp:taxon-name-part></tp:taxon-name>, <tp:taxon-name><tp:taxon-name-part taxon-name-part-type="family">Pyralidae</tp:taxon-name-part></tp:taxon-name>, <tp:taxon-name><tp:taxon-name-part taxon-name-part-type="subfamily">Phycitinae</tp:taxon-name-part></tp:taxon-name>)</article-title><source>Zookeys</source><day>7</day><month>9</month><year>2016</year><volume>2016</volume><issue>615</issue><fpage>143</fpage><lpage>152</lpage><pub-id pub-id-type="doi">10.3897/zookeys.615.8859</pub-id></mixed-citation></tp:treatment-meta><tp:nomenclature><tp:taxon-name>
            <tp:taxon-name-part taxon-name-part-type="genus">Pseudacrobasis</tp:taxon-name-part>
            <tp:taxon-name-part taxon-name-part-type="species">tergestella</tp:taxon-name-part>
          </tp:taxon-name><tp:taxon-authority>(Ragonot, 1901)</tp:taxon-authority><xref ref-type="fig" rid="F1">Figs 2</xref><xref ref-type="fig" rid="F2">, 4</xref><xref ref-type="fig" rid="F3">, 6</xref><tp:nomenclature-citation-list><tp:nomenclature-citation><tp:taxon-name>
                <tp:taxon-name-part taxon-name-part-type="genus">Psorosa</tp:taxon-name-part> <tp:taxon-name-part taxon-name-part-type="species">tergestella</tp:taxon-name-part></tp:taxon-name><comment>Ragonot, 1901: 107–108. TL: Italy (Trieste).</comment></tp:nomenclature-citation><tp:nomenclature-citation><tp:taxon-name>
                <tp:taxon-name-part taxon-name-part-type="genus">Pseudacrobasis</tp:taxon-name-part> <tp:taxon-name-part taxon-name-part-type="species">nankingella</tp:taxon-name-part></tp:taxon-name><comment>Roesler, 1975: 100. TL: China (Jiangsu).</comment></tp:nomenclature-citation><tp:nomenclature-citation><tp:taxon-name>
                <tp:taxon-name-part taxon-name-part-type="genus">Pseudacrobasis</tp:taxon-name-part> <tp:taxon-name-part taxon-name-part-type="species">tergestella</tp:taxon-name-part></tp:taxon-name><comment>(Ragonot, 1901): <xref ref-type="bibr" rid="B18">Vives, 2014</xref>: 401.</comment></tp:nomenclature-citation></tp:nomenclature-citation-list></tp:nomenclature><tp:treatment-sec sec-type="diagnosis" id="SECID0EKAAE"><title>Diagnosis.</title><p>Adults (Fig. <xref ref-type="fig" rid="F1">2</xref>) with wingspan 13.5−18.0 mm. <italic><tp:taxon-name><tp:taxon-name-part taxon-name-part-type="genus">Pseudacrobasis</tp:taxon-name-part> <tp:taxon-name-part taxon-name-part-type="species">tergestella</tp:taxon-name-part></tp:taxon-name></italic> is characterized by the large uncus narrowed from broad base to 3/5, mushroom-like in the distal 2/5; the transtilla distally produced to a stout digitate dorsal process and a curved slender ventral process in the male genitalia (Fig. <xref ref-type="fig" rid="F2">4</xref>); and by the posterior margin of the eighth tergite deeply concave, U-shaped and with a sclerotized semicircular decoration at middle of anterior 1/3 in the female genitalia (Fig. <xref ref-type="fig" rid="F3">6</xref>).</p></tp:treatment-sec><tp:treatment-sec sec-type="distribution" id="SECID0EGBAE"><title>Distribution.</title><p>China (Fujian, Gansu, Guangdong, Guangxi, Guizhou, Hainan, Henan, Hubei, Hunan, Liaoning, Jiangsu, Jiangxi, Jilin, Shaanxi, Shandong, Shanghai, Sichuan, Yunnan, Zhejiang, Taiwan), Korea, Japan, south of Russian Far East, France, Portugal, Italy.</p></tp:treatment-sec><tp:treatment-sec sec-type="notes" id="SECID0ELBAE"><title>Notes.</title><p>
            <italic><tp:taxon-name><tp:taxon-name-part taxon-name-part-type="genus">Pseudacrobasis</tp:taxon-name-part> <tp:taxon-name-part taxon-name-part-type="species">tergestella</tp:taxon-name-part></tp:taxon-name></italic> (Ragonot, 1901) is widely distributed in China. Its identification in this study is based on the examination of 88 male and 67 female specimens. Scalercio (2015) pointed out “the currently known […], the distribution of <italic><tp:taxon-name><tp:taxon-name-part taxon-name-part-type="genus">Psorosa</tp:taxon-name-part> <tp:taxon-name-part taxon-name-part-type="species">tergestella</tp:taxon-name-part></tp:taxon-name></italic> is quite unique with occurrences in the far east and in the far west of the Palearctic region, no records are currently available for Central Asia and East Europe, where suitable habitats are present”. We believe <italic><tp:taxon-name><tp:taxon-name-part taxon-name-part-type="genus">Psorosa</tp:taxon-name-part> <tp:taxon-name-part taxon-name-part-type="species">tergestella</tp:taxon-name-part></tp:taxon-name></italic> is likely to distribute the Central Asian and East Europe region with the depth of the investigation.</p></tp:treatment-sec><tp:treatment-sec><!--Section generated to contain objects referenced in tp:taxon-treatment.--><fig id="F1" position="float" orientation="portrait"><label>Figures 1–2.</label><caption><p>Adult of <italic><tp:taxon-name><tp:taxon-name-part taxon-name-part-type="genus">Pseudacrobasis</tp:taxon-name-part></tp:taxon-name></italic> species: <bold>1</bold> <italic><tp:taxon-name><tp:taxon-name-part taxon-name-part-type="genus">Pseudacrobasis</tp:taxon-name-part> <tp:taxon-name-part taxon-name-part-type="species">dilatata</tp:taxon-name-part></tp:taxon-name></italic> sp. n. (<bold>1a</bold> head <bold>1b</bold> labial palpus, slide No. YLL15173 <bold>1c</bold> Antenna, slide No. YLL15173 <bold>1d</bold> wing, slide No. YLL15171w) <bold>2</bold> <italic><tp:taxon-name><tp:taxon-name-part taxon-name-part-type="genus">Psorosa</tp:taxon-name-part> <tp:taxon-name-part taxon-name-part-type="species">tergestella</tp:taxon-name-part></tp:taxon-name></italic> (<bold>2a</bold> head <bold>2b</bold> labial palpus, slide No. YLL15175 <bold>2c</bold> Antenna, slide No. YLL15175 <bold>2d</bold> wing, slide No. LJY10581w). Scale bars: 2.0 mm.</p></caption><graphic xmlns:xlink="http://www.w3.org/1999/xlink" xlink:href="zookeys-615-143-g001.jpg" position="float" orientation="portrait" xlink:type="simple" id="oo_102090.jpg"/></fig><fig id="F2" position="float" orientation="portrait"><label>Figures 3–4.</label><caption><p>Male genitalia structures of <italic><tp:taxon-name><tp:taxon-name-part taxon-name-part-type="genus">Pseudacrobasis</tp:taxon-name-part></tp:taxon-name></italic> species: <bold>3</bold> <italic><tp:taxon-name><tp:taxon-name-part taxon-name-part-type="genus">Pseudacrobasis</tp:taxon-name-part> <tp:taxon-name-part taxon-name-part-type="species">dilatata</tp:taxon-name-part></tp:taxon-name></italic> sp. n. (<bold>3a</bold> culcita), slide No. YLL15176 <bold>4</bold> <italic><tp:taxon-name><tp:taxon-name-part taxon-name-part-type="genus">Psorosa</tp:taxon-name-part> <tp:taxon-name-part taxon-name-part-type="species">tergestella</tp:taxon-name-part></tp:taxon-name></italic> (<bold>4a</bold> culcita), slide No. RYD04497. Scale bars: 0.5 mm.</p></caption><graphic xmlns:xlink="http://www.w3.org/1999/xlink" xlink:href="zookeys-615-143-g002.jpg" position="float" orientation="portrait" xlink:type="simple" id="oo_102091.jpg"/></fig><fig id="F3" position="float" orientation="portrait"><label>Figures 5–6.</label><caption><p>Female genitalia structures of <italic><tp:taxon-name><tp:taxon-name-part taxon-name-part-type="genus">Pseudacrobasis</tp:taxon-name-part></tp:taxon-name></italic> species: <bold>5</bold> <italic><tp:taxon-name><tp:taxon-name-part taxon-name-part-type="genus">Pseudacrobasis</tp:taxon-name-part> <tp:taxon-name-part taxon-name-part-type="species">dilatata</tp:taxon-name-part></tp:taxon-name></italic> sp. n., slide No. LHX14109 <bold>6</bold> <italic><tp:taxon-name><tp:taxon-name-part taxon-name-part-type="genus">Psorosa</tp:taxon-name-part> <tp:taxon-name-part taxon-name-part-type="species">tergestella</tp:taxon-name-part></tp:taxon-name></italic>, slide No. YLL15177. Scale bars: 0.5 mm.</p></caption><graphic xmlns:xlink="http://www.w3.org/1999/xlink" xlink:href="zookeys-615-143-g003.jpg" position="float" orientation="portrait" xlink:type="simple" id="oo_102092.jpg"/></fig></tp:treatment-sec><ref-list><ref id="B18"><mixed-citation xmlns:xlink="http://www.w3.org/1999/xlink" xlink:type="simple">
          <person-group><name name-style="western"><surname>Vives</surname><given-names>MA</given-names></name></person-group> (<year>2014</year>) <article-title>Systematic and synonimic catalogue of <tp:taxon-name><tp:taxon-name-part taxon-name-part-type="order">Lepidoptera</tp:taxon-name-part></tp:taxon-name> of the Iberian Peninsula, of Ceuta, of Melilla and of the Azores, Balearic, Canary, Madeira and Savages Islands (<tp:taxon-name><tp:taxon-name-part taxon-name-part-type="class">Insecta</tp:taxon-name-part></tp:taxon-name>: <tp:taxon-name><tp:taxon-name-part taxon-name-part-type="order">Lepidoptera</tp:taxon-name-part></tp:taxon-name>).</article-title> <source>SHILAP Revista de Lepidopterología</source>, (<supplement>Supplement</supplement>), <size units="page">1184 pp</size>.</mixed-citation></ref></ref-list></tp:taxon-treatment>
