# Supplementary material for: Review of Pseudacrobasis Roesler, 1975 from China (Lepidoptera, Pyralidae, Phycitinae)
Source: Zookeys. 2016 Sep 7;(615):143–52. doi: 10.3897/zookeys.615.8859 (PMC5027782; doi:10.3897/zookeys.615.8859)
Supplement: XML Treatment for Pseudacrobasis dilatata [file zookeys.615.8859-treatment3.xml]

<!DOCTYPE tp:taxon-treatment
  PUBLIC "-//TaxonX//DTD Taxonomic Treatment Publishing DTD v0 20100105//EN" "tax-treatment-NSO.dtd">
<tp:taxon-treatment xmlns:tp="http://www.plazi.org/taxpub"><tp:treatment-meta><kwd-group><label>Taxon classification</label><kwd><named-content content-type="kingdom">Animalia</named-content></kwd><kwd><named-content content-type="order">Lepidoptera</named-content></kwd><kwd><named-content content-type="family">Pyralidae</named-content></kwd></kwd-group><mixed-citation publication-type="journal"><person-group><name><surname>Ren</surname><given-names>Yingdang</given-names></name><name><surname>Li</surname><given-names>Houhun</given-names></name></person-group><article-title>Review of <italic><tp:taxon-name><tp:taxon-name-part taxon-name-part-type="genus">Pseudacrobasis</tp:taxon-name-part></tp:taxon-name></italic> Roesler, 1975 from China (<tp:taxon-name><tp:taxon-name-part taxon-name-part-type="order">Lepidoptera</tp:taxon-name-part></tp:taxon-name>, <tp:taxon-name><tp:taxon-name-part taxon-name-part-type="family">Pyralidae</tp:taxon-name-part></tp:taxon-name>, <tp:taxon-name><tp:taxon-name-part taxon-name-part-type="subfamily">Phycitinae</tp:taxon-name-part></tp:taxon-name>)</article-title><source>Zookeys</source><day>7</day><month>9</month><year>2016</year><volume>2016</volume><issue>615</issue><fpage>143</fpage><lpage>152</lpage><pub-id pub-id-type="doi">10.3897/zookeys.615.8859</pub-id></mixed-citation></tp:treatment-meta><tp:nomenclature><tp:taxon-name>
            <tp:taxon-name-part taxon-name-part-type="genus">Pseudacrobasis</tp:taxon-name-part>
            <tp:taxon-name-part taxon-name-part-type="species">dilatata</tp:taxon-name-part>
            <object-id xmlns:xlink="http://www.w3.org/1999/xlink" content-type="zoobank" xlink:type="simple">http://zoobank.org/AD43828F-F38B-4D24-929D-4F9EC463A172</object-id>
          </tp:taxon-name><tp:taxon-status xmlns:xlink="http://www.w3.org/1999/xlink" xlink:type="simple">sp. n.</tp:taxon-status><xref ref-type="fig" rid="F1">Figs 1</xref><xref ref-type="fig" rid="F2">, 3</xref><xref ref-type="fig" rid="F3">, 5</xref><!--PageBreak--></tp:nomenclature><tp:treatment-sec sec-type="diagnosis" id="SECID0EBEAE"><title>Diagnosis.</title><p>This new species can be distinguished from its allied species <italic><tp:taxon-name><tp:taxon-name-part taxon-name-part-type="genus">Psorosa</tp:taxon-name-part> <tp:taxon-name-part taxon-name-part-type="species">tergestella</tp:taxon-name-part></tp:taxon-name></italic> by the following characters: M<sub>2</sub> and M<sub>3</sub> of the hindwing stalked for approximately 3/5 of their lengths; in the male genitalia by the subtriangular uncus gradually narrowed to truncate apex, the transtilla with its distal part developed into two small horns of nearly equal sizes; in the female genitalia by the posterior margin of the eighth tergite only slightly concave and lacking decoration. In <italic><tp:taxon-name><tp:taxon-name-part taxon-name-part-type="genus">Psorosa</tp:taxon-name-part> <tp:taxon-name-part taxon-name-part-type="species">tergestella</tp:taxon-name-part></tp:taxon-name></italic> (Figs <xref ref-type="fig" rid="F1">2</xref>, <xref ref-type="fig" rid="F2">4</xref>, <xref ref-type="fig" rid="F3">6</xref>), M<sub>2</sub> and M<sub>3</sub> of the hindwing are completely fused (Fig. <xref ref-type="fig" rid="F1">2d</xref>); in the male genitalia, the uncus is mushroom-like in distal 2/5, the distal part of the transtilla is developed as one large and one small horns (Fig. <xref ref-type="fig" rid="F2">4</xref>); in the female genitalia, the posterior margin of the eighth tergite is deeply concave and U-shaped, and has a sclerotized semicircular mark in the middle of the anterior 1/3 (Fig. <xref ref-type="fig" rid="F3">6</xref>).</p></tp:treatment-sec><tp:treatment-sec sec-type="description" id="SECID0E2FAE"><title>Description.</title><p>Adult (Fig. <xref ref-type="fig" rid="F1">1</xref>): Wingspan 14.0−19.0 mm. Head (Fig. <xref ref-type="fig" rid="F1">1a</xref>) greyish brown. Antenna (Fig. <xref ref-type="fig" rid="F1">1c</xref>) with scape greyish brown dorsally, greyish white ventrally, flagellum greyish brown. Labial palpus (Fig. <xref ref-type="fig" rid="F1">1b</xref>) with first segment greyish white, second and third segments about equal length, greyish brown. Patagium, tegula and thorax greyish brown. Forewing greyish brown, densely dusted with white; basal 1/4 greyish white; antemedial line brown, curving obliquely from basal 1/4 of costa to 2/5 of termen, bordered inwardly by a rounded-triangular fuscous patch, edged with a black ridge of raised scales on inner side, edged inwardly with white; large, triangular, greyish white blotch between antemedial and postmedial lines, reaching near dorsum; discal spots brownish fuscous, rounded, distinct and separated; postmedial line grayish white, sinuate, concave at M<sub>1</sub> and CuA<sub>2</sub>, edged with brown; terminal line black; cilia greyish white basally, light brown distally. Hindwing greyish white, with ten veins, M<sub>2</sub> and M<sub>3</sub> stalked for about 3/5 of their length; termen and cilia light gray. Legs brownish fuscous dusted with greyish white, tarsomeres white at end. Abdomen greyish brown, each segment yellowish brown at end.</p><p>Male genitalia (Fig. <xref ref-type="fig" rid="F2">3</xref>). Uncus subtriangular, broad in basal half, distinctly narrowed at middle, then gradually narrowed to truncate apex. Gnathos with apical process triangular, about 2/5 length of uncus, shorter than lateral arm; lateral arm widely banded, slightly narrowed distally. Transtilla with basal 2/3 narrowed, clubbed, distal 1/3 dilated, stout; apex concave medially, forming a small horn-shaped dorso- and ventro-apical process of about equal size. Valva three times as long as wide, distal 3/5 densely setose, broader than basal 2/5; clasper placed near costa at basal 1/5 of valva, small, fingerlike; costa a narrowed club, extending to end of valva; sacculus fusiform, about 1/3 length of valva, bearing long stouter setae. Juxta nearly quadrate, slightly concave at middle of posterior margin; lateral lobe finger-like, as long as apical process of gnathos, with sparse setae distally. Vinculum U-shaped, moderately long with transverse posterior margin. Phallus cylindrical, about same length as valva, with sclerotized crimples, granulate distally.</p><!--PageBreak--><!--PageBreak--><p>Female genitalia (Fig. <xref ref-type="fig" rid="F3">5</xref>). Anal papillae subtriangular, narrowed in distal 1/4, rounded at apex. Eighth abdominal segment collar-shaped, approximately 2.5 times wider than long, with tergite arched at middle of anterior margin, slightly concave <!--PageBreak-->on posterior margin. Apophyses posteriores slightly longer than apophyses anteriores. Antrum oval, weak-sclerotized. Ductus bursae with posterior 3/5 smooth, moderate in width, anterior 2/5 gradually broadened, with dense spinules from anterior 1/5 to <!--PageBreak-->2/5. Corpus bursae ovate, about 3/4 length of ductus bursae, punctate near signum; signum at posterior 1/5, consisting of concentrically arranged minute scobination, shallowly concaved in middle. Ductus seminalis attached to posterior margin of corpus bursae.</p></tp:treatment-sec><tp:treatment-sec sec-type="material" id="SECID0ELHAE"><title>Material examined.</title><p>Holotype ♂, China: Shaanxi, Danfeng, Tieyupu, (<named-content xmlns:xlink="http://www.w3.org/1999/xlink" content-type="dwc:verbatimCoordinates" xlink:type="simple"><named-content content-type="geo-json" specific-use="{&#34;type&#34;:&#34;Point&#34;,&#34;coordinates&#34;:[110.530000,33.630000]}" id="NCID0EUHAE" xlink:type="simple">33.63°N, 110.53°E</named-content></named-content>; elevation 680 m), 28 May 1994, leg. Jin Zhou. Paratypes: 1 ♀, Gansu, Wenxian, Bifenggou, (<named-content xmlns:xlink="http://www.w3.org/1999/xlink" content-type="dwc:verbatimCoordinates" xlink:type="simple"><named-content content-type="geo-json" specific-use="{&#34;type&#34;:&#34;Point&#34;,&#34;coordinates&#34;:[104.670000,32.950000]}" id="NCID0E3HAE" xlink:type="simple">32.95°N 104.67°E</named-content></named-content>; elevation 860 m), 10 July 2005, leg. Hai-Li Yu; 1 ♂, Guizhou, Chishui, Suoluo, (<named-content xmlns:xlink="http://www.w3.org/1999/xlink" content-type="dwc:verbatimCoordinates" xlink:type="simple"><named-content content-type="geo-json" specific-use="{&#34;type&#34;:&#34;Point&#34;,&#34;coordinates&#34;:[106.030000,28.440000]}" id="NCID0EEIAE" xlink:type="simple">28.44°N, 106.03°E</named-content></named-content>; elevation 390 m), 27 May 2000, leg. Yan-Li Du; 4 ♀♀, Guizhou, Xishui, Linjiang, (<named-content xmlns:xlink="http://www.w3.org/1999/xlink" content-type="dwc:verbatimCoordinates" xlink:type="simple"><named-content content-type="geo-json" specific-use="{&#34;type&#34;:&#34;Point&#34;,&#34;coordinates&#34;:[106.180000,28.210000]}" id="NCID0EMIAE" xlink:type="simple">28.21°N, 106.18°E</named-content></named-content>; elevation 500 m), 3 June 2000, leg. Yan-Li Du; 1 ♂, Guizhou, Fanjingshan, Heiwan, (<named-content xmlns:xlink="http://www.w3.org/1999/xlink" content-type="dwc:verbatimCoordinates" xlink:type="simple"><named-content content-type="geo-json" specific-use="{&#34;type&#34;:&#34;Point&#34;,&#34;coordinates&#34;:[108.610000,27.940000]}" id="NCID0EUIAE" xlink:type="simple">27.94°N, 108.61°E</named-content></named-content>; elevation 530 m), 2 June 2002, leg. Xin-Pu Wang; 3 ♂♂, Guizhou, Daozhen, Dashahe, (<named-content xmlns:xlink="http://www.w3.org/1999/xlink" content-type="dwc:verbatimCoordinates" xlink:type="simple"><named-content content-type="geo-json" specific-use="{&#34;type&#34;:&#34;Point&#34;,&#34;coordinates&#34;:[107.610000,28.870000]}" id="NCID0E3IAE" xlink:type="simple">28.87°N, 107.61°E</named-content></named-content>; elevation 600 m), Xiannvdong, 28 May 2004, leg. Shu-Lian Hao; 1 ♂, Guizhou, Daozhen, Dashahe, (<named-content xmlns:xlink="http://www.w3.org/1999/xlink" content-type="dwc:verbatimCoordinates" xlink:type="simple"><named-content content-type="geo-json" specific-use="{&#34;type&#34;:&#34;Point&#34;,&#34;coordinates&#34;:[107.610000,28.870000]}" id="NCID0EEJAE" xlink:type="simple">28.87°N, 107.61°E</named-content></named-content>; elevation 600 m), Xiannvdong, 17 August 2004, leg. Yun-Li Xiao; 2 ♂♂, Guizhou, Daozhen, (<named-content xmlns:xlink="http://www.w3.org/1999/xlink" content-type="dwc:verbatimCoordinates" xlink:type="simple"><named-content content-type="geo-json" specific-use="{&#34;type&#34;:&#34;Point&#34;,&#34;coordinates&#34;:[107.610000,28.870000]}" id="NCID0EMJAE" xlink:type="simple">28.87°N, 107.61°E</named-content></named-content>; elevation 1300 m), Chengjiashan, 19 August 2004, leg. Yun-Li Xiao; 1 ♂, Hebei, Jingxing, Mt. Xiantai, (<named-content xmlns:xlink="http://www.w3.org/1999/xlink" content-type="dwc:verbatimCoordinates" xlink:type="simple"><named-content content-type="geo-json" specific-use="{&#34;type&#34;:&#34;Point&#34;,&#34;coordinates&#34;:[113.840000,38.120000]}" id="NCID0EUJAE" xlink:type="simple">38.12°N, 113.84°E</named-content></named-content>; elevation 100 m), 23 July 2000, leg. Hai-Li Yu; 4 ♂♂, Henan, Huixian, Baligou, (<named-content xmlns:xlink="http://www.w3.org/1999/xlink" content-type="dwc:verbatimCoordinates" xlink:type="simple"><named-content content-type="geo-json" specific-use="{&#34;type&#34;:&#34;Point&#34;,&#34;coordinates&#34;:[114.000000,35.590000]}" id="NCID0E3JAE" xlink:type="simple">35.59°N, 114.00°E</named-content></named-content>; elevation 780 m), 12 July 2002, leg. Xin-Pu Wang; 3 ♂♂, Henan, Huixian, Guanshan, (<named-content xmlns:xlink="http://www.w3.org/1999/xlink" content-type="dwc:verbatimCoordinates" xlink:type="simple"><named-content content-type="geo-json" specific-use="{&#34;type&#34;:&#34;Point&#34;,&#34;coordinates&#34;:[113.590000,35.500000]}" id="NCID0EEKAE" xlink:type="simple">35.50°N, 113.59°E</named-content></named-content>; elevation 550 m), 25−26 July 2006, leg. Deng-Hui Kuang, Hui Zhen; 2 ♂♂, Henan, Jiyuan, Wangwushan, (<named-content xmlns:xlink="http://www.w3.org/1999/xlink" content-type="dwc:verbatimCoordinates" xlink:type="simple"><named-content content-type="geo-json" specific-use="{&#34;type&#34;:&#34;Point&#34;,&#34;coordinates&#34;:[112.280000,35.150000]}" id="NCID0EMKAE" xlink:type="simple">35.15°N, 112.28°E</named-content></named-content>; elevation 1100 m), 30 July 2006, leg. Deng-Hui Kuang, Hui Zhen; 2 ♂♂, Henan, Yiyang, Huaguoshan, (<named-content xmlns:xlink="http://www.w3.org/1999/xlink" content-type="dwc:verbatimCoordinates" xlink:type="simple"><named-content content-type="geo-json" specific-use="{&#34;type&#34;:&#34;Point&#34;,&#34;coordinates&#34;:[111.890000,34.340000]}" id="NCID0EUKAE" xlink:type="simple">34.34°N, 111.89°E</named-content></named-content>; elevation 1000 m), 1 August 2006, leg. Deng-Hui Kuang, Hui Zhen; 4 ♂♂, 1 ♀, Hubei, Shennongjia, Bajiaomiao, (<named-content xmlns:xlink="http://www.w3.org/1999/xlink" content-type="dwc:verbatimCoordinates" xlink:type="simple"><named-content content-type="geo-json" specific-use="{&#34;type&#34;:&#34;Point&#34;,&#34;coordinates&#34;:[110.570000,31.760000]}" id="NCID0E3KAE" xlink:type="simple">31.76°N, 110.57°E</named-content></named-content>; elevation 1100 m), 19 July 2003, leg. Shu-Lian Hao; 1 ♀, Hubei, Shennongjia, (<named-content xmlns:xlink="http://www.w3.org/1999/xlink" content-type="dwc:verbatimCoordinates" xlink:type="simple"><named-content content-type="geo-json" specific-use="{&#34;type&#34;:&#34;Point&#34;,&#34;coordinates&#34;:[110.570000,31.340000]}" id="NCID0EELAE" xlink:type="simple">31.34°N, 110.57°E</named-content></named-content>; elevation 1700 m), Wenquan, 21 July 2003, leg. Shu-Lian Hao; 1 ♂, Hubei, Shennongjia, Songbaizhen, (<named-content xmlns:xlink="http://www.w3.org/1999/xlink" content-type="dwc:verbatimCoordinates" xlink:type="simple"><named-content content-type="geo-json" specific-use="{&#34;type&#34;:&#34;Point&#34;,&#34;coordinates&#34;:[110.660000,31.750000]}" id="NCID0EMLAE" xlink:type="simple">31.75°N, 110.66°E</named-content></named-content>; elevation 1200−1400 m), 17 July 2003, leg. Shu-Lian Hao; 1 ♂, Qinghai, Xunhua, Mengda, (<named-content xmlns:xlink="http://www.w3.org/1999/xlink" content-type="dwc:verbatimCoordinates" xlink:type="simple"><named-content content-type="geo-json" specific-use="{&#34;type&#34;:&#34;Point&#34;,&#34;coordinates&#34;:[102.690000,35.830000]}" id="NCID0EULAE" xlink:type="simple">35.83°N, 102.69°E</named-content></named-content>; elevation 2240 m), 15 July 1995, leg. Hou-Hun Li, Shu-Xia Wang. 2 ♂♂, 3 ♀♀, Shaanxi, Yangling, (<named-content xmlns:xlink="http://www.w3.org/1999/xlink" content-type="dwc:verbatimCoordinates" xlink:type="simple"><named-content content-type="geo-json" specific-use="{&#34;type&#34;:&#34;Point&#34;,&#34;coordinates&#34;:[108.080000,34.270000]}" id="NCID0E3LAE" xlink:type="simple">34.27°N, 108.08°E</named-content></named-content>; elevation 450 m), 3−11 June 1985, leg. Hou-Hun Li; 4 ♂♂, 6 ♀♀, same data as holotype; 1 ♀, Shaanxi, Baihe, Qianpo, (<named-content xmlns:xlink="http://www.w3.org/1999/xlink" content-type="dwc:verbatimCoordinates" xlink:type="simple"><named-content content-type="geo-json" specific-use="{&#34;type&#34;:&#34;Point&#34;,&#34;coordinates&#34;:[110.110000,32.810000]}" id="NCID0EEMAE" xlink:type="simple">32.81°N, 110.11°E</named-content></named-content>; elevation 200 m), 16 May 1994, leg. Jin Zhou; 51 ♂♂, 47 ♀♀, Shanxi, Jincheng, Lingchuan, Xizhashuicun, (<named-content xmlns:xlink="http://www.w3.org/1999/xlink" content-type="dwc:verbatimCoordinates" xlink:type="simple"><named-content content-type="geo-json" specific-use="{&#34;type&#34;:&#34;Point&#34;,&#34;coordinates&#34;:[113.280000,35.780000]}" id="NCID0EMMAE" xlink:type="simple">35.78°N, 113.28°E</named-content></named-content>; elevation 900 m), 12−18 July 2010, leg. Hai-Yan Bai, Lin-Lin Yang; 1 ♂, Sichuan, Jianyang, Pingquan, (<named-content xmlns:xlink="http://www.w3.org/1999/xlink" content-type="dwc:verbatimCoordinates" xlink:type="simple"><named-content content-type="geo-json" specific-use="{&#34;type&#34;:&#34;Point&#34;,&#34;coordinates&#34;:[104.640000,30.340000]}" id="NCID0EUMAE" xlink:type="simple">30.34°N, 104.64°E</named-content></named-content>; elevation 350 m), 4 May 1994, leg. Jin Zhou; 1 ♀, Sichuan, Mabian, Yonghong, (<named-content xmlns:xlink="http://www.w3.org/1999/xlink" content-type="dwc:verbatimCoordinates" xlink:type="simple"><named-content content-type="geo-json" specific-use="{&#34;type&#34;:&#34;Point&#34;,&#34;coordinates&#34;:[103.420000,28.550000]}" id="NCID0E3MAE" xlink:type="simple">28.55°N, 103.42°E</named-content></named-content>; elevation 1200 m), 22 July 2004, leg. Ying-Dang Ren; 2 ♂♂, Sichuan, Tianquan, Lamahe, (<named-content xmlns:xlink="http://www.w3.org/1999/xlink" content-type="dwc:verbatimCoordinates" xlink:type="simple"><named-content content-type="geo-json" specific-use="{&#34;type&#34;:&#34;Point&#34;,&#34;coordinates&#34;:[102.420000,30.350000]}" id="NCID0EENAE" xlink:type="simple">30.35°N, 102.42°E</named-content></named-content>; elevation 1300 m), 29 July 2004, leg. Ying-Dang Ren; 2 ♂♂, Zhejiang, Mt. Jiulong, (<named-content xmlns:xlink="http://www.w3.org/1999/xlink" content-type="dwc:verbatimCoordinates" xlink:type="simple"><named-content content-type="geo-json" specific-use="{&#34;type&#34;:&#34;Point&#34;,&#34;coordinates&#34;:[118.680000,28.210000]}" id="NCID0EMNAE" xlink:type="simple">28.21°N, 118.68°E</named-content></named-content>; elevation 400 m), 4−5 August 2011, leg. Lin-Lin Yang, Na Chen.</p></tp:treatment-sec><tp:treatment-sec sec-type="distribution" id="SECID0ERNAE"><title>Distribution.</title><p>China (Gansu, Guizhou, Hebei, Henan, Hubei, Qinghai, Shaanxi, Sichuan and Zhejiang).</p></tp:treatment-sec><tp:treatment-sec sec-type="etymology" id="SECID0EWNAE"><title>Etymology.</title><p>The specific name is derived from the Latin <italic>dilatatus</italic> (dilate), referring to the dilated distal part of the transtilla.</p><!--PageBreak--></tp:treatment-sec><tp:treatment-sec><!--Section generated to contain objects referenced in tp:taxon-treatment.--><fig id="F1" position="float" orientation="portrait"><label>Figures 1–2.</label><caption><p>Adult of <italic><tp:taxon-name><tp:taxon-name-part taxon-name-part-type="genus">Pseudacrobasis</tp:taxon-name-part></tp:taxon-name></italic> species: <bold>1</bold> <italic><tp:taxon-name><tp:taxon-name-part taxon-name-part-type="genus">Pseudacrobasis</tp:taxon-name-part> <tp:taxon-name-part taxon-name-part-type="species">dilatata</tp:taxon-name-part></tp:taxon-name></italic> sp. n. (<bold>1a</bold> head <bold>1b</bold> labial palpus, slide No. YLL15173 <bold>1c</bold> Antenna, slide No. YLL15173 <bold>1d</bold> wing, slide No. YLL15171w) <bold>2</bold> <italic><tp:taxon-name><tp:taxon-name-part taxon-name-part-type="genus">Psorosa</tp:taxon-name-part> <tp:taxon-name-part taxon-name-part-type="species">tergestella</tp:taxon-name-part></tp:taxon-name></italic> (<bold>2a</bold> head <bold>2b</bold> labial palpus, slide No. YLL15175 <bold>2c</bold> Antenna, slide No. YLL15175 <bold>2d</bold> wing, slide No. LJY10581w). Scale bars: 2.0 mm.</p></caption><graphic xmlns:xlink="http://www.w3.org/1999/xlink" xlink:href="zookeys-615-143-g001.jpg" position="float" orientation="portrait" xlink:type="simple" id="oo_102090.jpg"/></fig><fig id="F2" position="float" orientation="portrait"><label>Figures 3–4.</label><caption><p>Male genitalia structures of <italic><tp:taxon-name><tp:taxon-name-part taxon-name-part-type="genus">Pseudacrobasis</tp:taxon-name-part></tp:taxon-name></italic> species: <bold>3</bold> <italic><tp:taxon-name><tp:taxon-name-part taxon-name-part-type="genus">Pseudacrobasis</tp:taxon-name-part> <tp:taxon-name-part taxon-name-part-type="species">dilatata</tp:taxon-name-part></tp:taxon-name></italic> sp. n. (<bold>3a</bold> culcita), slide No. YLL15176 <bold>4</bold> <italic><tp:taxon-name><tp:taxon-name-part taxon-name-part-type="genus">Psorosa</tp:taxon-name-part> <tp:taxon-name-part taxon-name-part-type="species">tergestella</tp:taxon-name-part></tp:taxon-name></italic> (<bold>4a</bold> culcita), slide No. RYD04497. Scale bars: 0.5 mm.</p></caption><graphic xmlns:xlink="http://www.w3.org/1999/xlink" xlink:href="zookeys-615-143-g002.jpg" position="float" orientation="portrait" xlink:type="simple" id="oo_102091.jpg"/></fig><fig id="F3" position="float" orientation="portrait"><label>Figures 5–6.</label><caption><p>Female genitalia structures of <italic><tp:taxon-name><tp:taxon-name-part taxon-name-part-type="genus">Pseudacrobasis</tp:taxon-name-part></tp:taxon-name></italic> species: <bold>5</bold> <italic><tp:taxon-name><tp:taxon-name-part taxon-name-part-type="genus">Pseudacrobasis</tp:taxon-name-part> <tp:taxon-name-part taxon-name-part-type="species">dilatata</tp:taxon-name-part></tp:taxon-name></italic> sp. n., slide No. LHX14109 <bold>6</bold> <italic><tp:taxon-name><tp:taxon-name-part taxon-name-part-type="genus">Psorosa</tp:taxon-name-part> <tp:taxon-name-part taxon-name-part-type="species">tergestella</tp:taxon-name-part></tp:taxon-name></italic>, slide No. YLL15177. Scale bars: 0.5 mm.</p></caption><graphic xmlns:xlink="http://www.w3.org/1999/xlink" xlink:href="zookeys-615-143-g003.jpg" position="float" orientation="portrait" xlink:type="simple" id="oo_102092.jpg"/></fig></tp:treatment-sec></tp:taxon-treatment>
